# Supplementary material for: Between Two Worlds: Investigating the Intersection of Human Expertise and Machine Learning in the Case of Coronary Artery Disease Diagnosis
Source: Bioengineering (Basel). 2024 Sep 25;11(10):957. doi: 10.3390/bioengineering11100957 (PMC11504143; doi:10.3390/bioengineering11100957)
Supplement: Supplementary file 1 [file bioengineering-11-00957-s001.zip]

Archive with 1 entries (1 files):
- bioengineering-3177246-supplementary.pdf
